# Supplementary material for: Rifaximin Use, Adherence and Persistence in Patients with Hepatic Encephalopathy: A Real-World Study in the South of Italy
Source: J Clin Med. 2023 Jul 6;12(13):4515. doi: 10.3390/jcm12134515 (PMC10342713; doi:10.3390/jcm12134515)
Supplement: Supplementary file 1 [file jcm-12-04515-s001.zip]

Archive with 1 entries (1 files):
- jcm-2441753-supplementary.pdf
